# Supplementary material for: Supercritical Solvent Impregnation of Poly(lactic acid) (PLA)-Based Films: Effect of Poly(3-hydroxybutyrate) (PHB) and Poly(butylene succinate) (PBS) on Loading Capacity, Optical Properties and Release Kinetics of Mango Leaf Extract
Source: Polymers (Basel). 2026 Jun 1;18(11):1377. doi: 10.3390/polym18111377 (PMC13259300; doi:10.3390/polym18111377)
Supplement: Supplementary file 1 [file polymers-18-01377-s001.zip]

Archive with 1 entries (1 files):
- polymers-4314541-supplementary.pdf
